# Supplementary material for: Artificial Intelligence in Oncology: A Comprehensive Cross-Cancer Translational Readiness Analysis Across 18 Malignancies
Source: Cancers (Basel). 2026 May 10;18(10):1543. doi: 10.3390/cancers18101543 (PMC13204750; doi:10.3390/cancers18101543)
Supplement: Supplementary file 1 [file cancers-18-01543-s001.zip]

Archive with 1 entries (1 files):
- cancers-4235088-supplementary.pdf
